# Supplementary material for: Antibacterial Activity of Oregano (Origanum vulgare L.) Essential Oil Vapors against Microbial Contaminants of Food-Contact Surfaces
Source: Antibiotics (Basel). 2024 Apr 18;13(4):371. doi: 10.3390/antibiotics13040371 (PMC11047463; doi:10.3390/antibiotics13040371)
Supplement: Supplementary file 1 [file antibiotics-13-00371-s001.zip]

Archive with 1 entries (1 files):
- antibiotics-2924430-SI.pdf
